# Supplementary material for: Galacto-Oligosaccharides as an Anti-Infective and Anti-Microbial Agent for Macrolide-Resistant and -Sensitive Mycoplasma pneumoniae
Source: Pathogens. 2023 Apr 28;12(5):659. doi: 10.3390/pathogens12050659 (PMC10224470; doi:10.3390/pathogens12050659)
Supplement: Supplementary file 1 [file pathogens-12-00659-s001.zip]

Archive with 1 entries (1 files):
- pathogens-2349639-supplementary.pdf
